# Supplementary material for: Computational Modeling of T Cell Hypersensitivity during Coronavirus Infections Leading to Autoimmunity and Lethality
Source: Comput Math Methods Med. 2022 Mar 22;2022:9444502. doi: 10.1155/2022/9444502 (PMC8948601; doi:10.1155/2022/9444502)
Supplement: Supplementary Materials — Supplementary Table 1: binding modes having interactions between Lys63 and/or Asp65 residues of CD147 receptor with crystallographic water molecules and open-state SARS-CoV-2 ligand. Supplementary Table 2: twenty best docking scores (lowest binding energy) in docking experiments between CD147 receptor without crystallographic water molecules and open-state SARS-CoV-2 ligand. Supplementary Table 3: Delta and Omicron mutations in SARs-CoV-2 do not fall on the region where SARS-CoV-2 open form bind to Lys63 and Asp65 in CD147 (modes without the critical residues are not included in the table). Supplementary Table 4: twenty best docking scores (lowest binding energy) in docking experiments between CD147 receptor with crystallographic water molecules and closed-state SARS-CoV-2 ligand. Supplementary Table 5: binding modes having interactions between Lys63 and/or Asp65 residues of CD147 receptor with crystallographic water molecules and the closed-state SARS-CoV-2 ligand. Supplementary Table 6: twenty best docking scores (lowest binding energy) in docking experiments between CD147 receptor without crystallographic water molecules and closed-state SARS-CoV-2 ligand. Supplementary Table 7: binding modes having interactions between Lys63 and/or Asp65 residues of CD147 receptor without crystallographic water molecules and closed-state SARS-CoV-2 ligand. Supplementary Table 8: Delta and Omicron mutations in SARS-CoV-2 do not fall on the region where SARS-CoV-2 closed form binds to Lys63 and Asp65 in CD147 (modes without the critical residues are not included in the table). Supplementary Table 9: twenty best docking scores (lowest binding energy) in docking experiments between retinal specific CD147 receptor with crystallographic water molecules and open-state SARS-CoV-2 ligand. Supplementary Table 10: twenty best docking scores (lowest binding energy) in docking experiments between retinal specific CD147 receptor without crystallographic water molecules and open-state SARS-CoV [file 9444502.f1.zip]

Archive with 3 entries (3 files):
- Supplementary Figure 1_revised1.docx
- Supplementary Figure 2_revised1.docx
- Supplementary Tables_CMMM_CC_revised1.docx
